# Supplementary material for: Functional Characterization of CsBAS1, CsSND1, and CsIRX6 in Cucumber Defense Against Meloidogyne incognita
Source: Int J Mol Sci. 2025 Feb 27;26(5):2133. doi: 10.3390/ijms26052133 (PMC11900111; doi:10.3390/ijms26052133)
Supplement: Supplementary file 1 [file ijms-26-02133-s001.zip]

Archive with 2 entries (2 files):
- Supplemental figures-2025.1.12@.pdf
- Supplemental table-2025.1.11.xlsx
