# Supplementary material for: Functional Characterization of CsBAS1, CsSND1, and CsIRX6 in Cucumber Defense Against Meloidogyne incognita
Source: Int J Mol Sci. 2025 Feb 27;26(5):2133. doi: 10.3390/ijms26052133 (PMC11900111; doi:10.3390/ijms26052133)
Supplement: Supplementary file 1 [file ijms-26-02133-s001.zip › Supplemental table-2025.1.11.xlsx]

## Sheet: Sheet1
Supplemental Table S1. Primers used in this study
Gene ID	Primer name	Primer sequence
Csa2G070320	qRT-CsIRX3-F	TGGGGACCTCTCTTTGGGAA
	qRT-CsIRX3-R	ATTGTCGGTGTGCGGTTTTG
Csa6G088080	qRT-CsIRX5-F	GGAGAAGGAAGGTGGCTATGGA
	qRT-CsIRX5-R	GCCTCCGCCAATAAGTAGTCATC
Csa1G015700	qRT-CsIRX6-F	CAATGGGAATGTTACTCGCCTCG
	qRT-CsIRX6-R	AACGTATCCATCTGGCGTCCAAG
	in situ-CsIRX6-F	GATTTAGGTGACACTATAGAATGCTATGCCACCACCAGAATCGTA
	in situ-CsIRX6-R	TGTAATACGACTCACTATAGGGGAATGCCTGTTTTCTGCATAGT
	VIGS-CsIRX6-F	TGTTTTAAATGCCTTTACGTATGTGGACCTGCAAAGGTTGT
	VIGS-CsIRX6-R	AACACACAAAACACCTACGTACGTTGGGCAAGAAGTGATCG
Csa3G081360	qRT-CsIRX8-F	TAGCATCTAGCAGCATACCAAAGC
	qRT-CsIRX8-R	ACAGTAGGAATTGTCAACGAGGG
Csa2G006030	qRT-CsBAS1-F	ATGAGTTCAATCCAGCGCGA
	qRT-CsBAS1-R	GCTCCTAACCCGAACGGAAT
	GUS-CsBAS1-F	gcgcgccaagcttggctgcagGGAAGAGGCATAAGGTCCCAAGA
	GUS-CsBAS1-R	tcttagaattcccggggatccTCTCGTAGGCAAGAATCGGTAG
	VIGS-CsBAS1-F	TGTTTTAAATGCCTTTACGTAAATCCCCAACTCACAAAGCT
	VIGS-CsBAS1-R	AACACACAAAACACCTACGTAACCATTTCTCCAACATGTCCACAAC
Csa5G148470	qRT-CsSND1-F	CTTCCAAGGCTAGACAGCCC
	qRT-CsSND1-R	CAACAAGTCGGTCAAAGGCG
	GUS-CsSND1-F	gcgcgccaagcttggctgcagACCTCTAAACTCCATAACCCTTTGG
	GUS-CsSND1-R	tcttagaattcccggggatccGTGTTTGTGCGTAAAGTGTAATG
	VIGS-CsSND1-F	TGTTTTAAATGCCTTTACGTACCAAGGCTAGACAGCCCCAC
	VIGS-CsSND1-R	AACACACAAAACACCTACGTAGTGGTGTTGTTGTTCATGAT
Csa4G000580	qRT-CsTublin-F	ACGCTGTTGGTGGTGGTAC
	qRT-CsTublin-R	GAGAGGGGTAAACAGTGAATC
Csa2G036600	qRT-CsUBI-F	CCTTATTGACCAACCAGTAGT
	qRT-CsUBI-R	GGACAATGTTGATTTCCTGG
